# Supplementary material for: Ultrasound-Assisted Extraction Coupled with Ion Chromatography for Benzoate Determination in Northern Thai Green Chili Dip: Box–Behnken Optimization, Greenness Assessment, and Application to Commercial Samples
Source: Molecules. 2026 Jun 26;31(13):2259. doi: 10.3390/molecules31132259 (PMC13362715; doi:10.3390/molecules31132259)
Supplement: Supplementary file 1 [file molecules-31-02259-s001.zip]

Archive with 1 entries (1 files):
- molecules-4276295-supplementary.pdf
